# Supplementary material for: The Relation of the Iron Metabolism Index to the Vulnerability Index of Carotid Plaque with Different Degrees of Stenosis
Source: Diagnostics (Basel). 2023 Oct 12;13(20):3196. doi: 10.3390/diagnostics13203196 (PMC10606419; doi:10.3390/diagnostics13203196)
Supplement: Supplementary file 1 [file diagnostics-13-03196-s001.zip]

Archive with 1 entries (1 files):
- diagnostics-2557711-supplementary.pdf
